# Supplementary material for: Development of nursing quality evaluation indicators for extracorporeal membrane oxygenation based on Donabedian theory: A Delphi study
Source: PLoS One. 2025 Oct 17;20(10):e0333410. doi: 10.1371/journal.pone.0333410 (PMC12533855; doi:10.1371/journal.pone.0333410)
Supplement: S1 File — (ZIP) [file pone.0333410.s002.zip]

Archive with 3 entries (2 files):
- S1 File.Data/
- S1 File.Data/First round.xlsx
- S1 File.Data/Second round.xlsx
