# Supplementary material for: Development of nursing quality evaluation indicators for extracorporeal membrane oxygenation based on Donabedian theory: A Delphi study
Source: PLoS One. 2025 Oct 17;20(10):e0333410. doi: 10.1371/journal.pone.0333410 (PMC12533855; doi:10.1371/journal.pone.0333410)
Supplement: S1 File — (ZIP) [file pone.0333410.s002.zip › S1 File.Data/Second round.xlsx]

## Sheet: Rationality calculation formula
The expert's affiliated hospital	Age	Sex	Years of working	Professional field	Education level	Job title	Familiarity Level	Judgment Basis	Structural Index	Process Index	Outcome Index	Human resource allocation	ECMO membership qualification and continuing education	ECMO-related rules and regulations management	Nursing assessment	Nursing measures	ECMO machine operation quality	Clinical outcome of patients	ECMO-related complications	Nursing adverse events	Ratio of ECMO nurse to patient	Formation of ECMO multidisciplinary team	Percentage of nurses in ECMO teams	Rate of ECMO members' credentials	Rate of training qualified ECMO members	Rate of qualified management of ECMO nursing routine	Rate of qualified management of ECMO nursing practice	Rate of qualified management of ECMO-related emergency plans	Rate of ECMO equipment readiness	Rate of implementation of blood transport assessment of limb	Rate of qualified ECMO pipeline maintenance	Rate of implementation of assessment of neurological changes	Rate of implementation of complication risk factor assessment	Rate of implementing ECMO verification checklists	Rate of implementation of transport safety of ECMO patients	Rate of qualified pipe prefilling	Rate of anti-coagulation target attainment	Rate of analgesia and sedation reaching the standard	Rate of execution of withdrawal test	Rate of target temperature attainment	Rate of target blood flow compliance	Incidence of bleeding	Incidence of limb ischemia	Incidence of hemolysis	Incidence of thrombosis	Incidence of ECMO catheter bloodstream infection	Rate of ECMO effective removal	Patients’ and family members’ average satisfaction with nursing care	Incidence of decreased oxygenator function
H1	58	F	37	CCU	Bachelor	deputy senior	1	1	5	5	5	5	5	5	5	5	5	5	5	5	4	4	5	5	4	5	5	5	5	5	5	5	4	5	5	5	4	3	4	5	5	5	5	4	5	5	5	4	4
H2	43	M	22	ICU	Bachelor	deputy senior	1	1	5	5	4	5	5	5	5	5	5	5	5	5	5	4	5	5	5	5	5	5	5	5	5	5	5	5	5	5	5	5	5	5	5	3	4	4	5	5	5	5	4
H3	40	F	18	RICU	Bachelor	intermediate	0.8	1	5	5	4	5	5	5	4	5	5	5	5	5	4	4	5	5	5	5	5	5	5	5	5	5	4	4	5	5	5	5	4	5	5	4	5	4	5	5	5	5	5
H4	38	F	16	CCU	Bachelor	intermediate	1	1	5	5	4	5	5	5	5	5	4	4	5	5	4	4	4	5	5	5	5	5	5	5	5	5	4	5	5	4	4	5	4	5	5	4	5	4	5	5	4	4	4
H5	45	M	20	ICU	Master	deputy senior	0.8	1	4	4	4	4	4	4	5	5	4	4	4	4	3	4	4	4	4	4	4	4	4	4	4	5	4	4	4	4	4	4	4	5	5	5	5	5	5	5	5	4	5
H6	42	F	24	RICU	Master	deputy senior	1	1	5	5	5	5	5	5	5	5	4	5	4	5	4	4	5	4	4	4	4	4	5	3	3	3	5	3	4	4	4	4	3	4	4	4	4	4	4	4	4	5	4
H7	44	M	20	Nursing management	Master	deputy senior	1	1	5	5	4	5	5	5	5	5	4	5	5	4	5	4	5	4	5	5	5	5	5	5	5	4	4	5	5	5	4	5	5	5	5	5	4	5	5	5	5	5	4
H8	48	F	30	ICU	Bachelor	deputy senior	0.6	1	4	4	3	3	4	3	4	4	4	3	3	3	4	4	4	4	4	4	4	4	4	4	5	5	4	5	5	4	4	5	4	4	5	4	4	4	4	4	4	4	4
H9	48	M	24	ICU	Master	senior	1	1	5	5	5	5	5	4	5	5	4	5	4	5	5	5	5	5	4	5	5	5	5	5	5	5	5	5	5	5	4	5	3	3	5	4	5	4	4	5	5	5	4
H10	48	F	30	Nursing management	Bachelor	senior	0.8	1	5	5	5	5	5	5	5	5	5	5	4	5	5	4	5	4	5	3	5	5	5	5	5	5	5	5	5	5	4	5	4	3	5	5	5	5	4	5	5	5	5
H11	50	F	31	ICU	Bachelor	senior	0.8	1	5	5	5	5	5	4	4	5	5	5	5	5	4	4	4	4	5	5	5	5	5	5	5	5	5	5	5	4	4	5	5	5	5	4	5	5	4	5	5	5	4
H12	41	F	20	Nursing management	Master	senior	1	1	5	5	5	5	5	5	5	5	5	5	4	5	5	4	5	5	5	5	5	5	5	5	5	3	5	5	3	5	5	5	5	5	5	5	3	5	4	5	5	5	4
H13	55	F	34	ICU	Bachelor	senior	1	0.9	5	5	5	5	5	5	5	5	5	5	5	5	5	5	4	5	4	5	5	5	5	5	5	5	4	5	5	5	5	5	5	5	5	4	5	5	4	5	5	5	4
H14	40	F	22	ICU	Bachelor	deputy senior	0.8	0.8	5	5	5	5	5	4	4	4	4	5	4	4	5	5	5	5	4	5	5	5	4	5	5	5	5	4	5	5	4	4	4	5	5	5	5	5	4	5	4	4	4
H15	54	F	17	Nursing management	Bachelor	deputy senior	1	1	5	5	4	5	4	4	5	5	4	4	4	4	5	5	4	5	5	4	4	5	5	5	5	5	4	4	5	5	4	5	5	5	5	4	5	4	4	5	5	4	5
H16	38	F	17	CCU	Bachelor	deputy senior	0.8	1	5	5	5	5	5	5	5	5	4	5	5	5	4	5	5	4	5	5	5	5	5	4	5	5	4	5	4	4	4	4	4	4	4	5	5	4	4	5	4	5	4
H17	43	F	20	ICU	Bachelor	senior	1	1	5	5	5	5	5	5	5	5	4	5	5	5	5	5	5	5	5	5	4	5	5	4	5	4	5	5	5	5	5	5	5	5	5	5	5	5	5	5	5	5	4
H18	42	F	18	Nursing education	Doctorater	intermediate	0.6	0.8	5	5	5	5	5	5	5	5	4	4	5	5	5	4	5	5	5	5	4	5	5	5	5	5	5	5	2	5	4	5	5	5	5	5	5	5	5	5	5	5	4
H19	41	F	18	Nursing education	Doctorater	deputy senior	0.6	0.8	5	5	5	5	5	5	5	5	4	5	5	5	5	4	4	3	3	3	3	5	5	3	3	3	3	3	3	5	4	5	3	4	5	4	5	5	5	5	5	5	4
[truncated: 3 more columns]

## Sheet: Feasibility of data collection
The expert's affiliated hospital	Age	Sex	Years of working	Professional field	Education level	Job title	Familiarity Level	Judgment Basis	Structural Index	Process Index	Outcome Index	Human resource allocation	ECMO membership qualification and continuing education	ECMO-related rules and regulations management	Nursing assessment	Nursing measures	ECMO machine operation quality	Clinical outcome of patients	ECMO-related complications	Nursing adverse events	Ratio of ECMO nurse to patient	Formation of ECMO multidisciplinary team	Percentage of nurses in ECMO teams	Rate of ECMO members' credentials	Rate of training qualified ECMO members	Rate of qualified management of ECMO nursing routine	Rate of qualified management of ECMO nursing practice	Rate of qualified management of ECMO-related emergency plans	Rate of ECMO equipment readiness	Rate of implementation of blood transport assessment of limb	Rate of qualified ECMO pipeline maintenance	Rate of implementation of assessment of neurological changes	Rate of implementation of complication risk factor assessment	Rate of implementing ECMO verification checklists	Rate of implementation of transport safety of ECMO patients	Rate of qualified pipe prefilling	Rate of anti-coagulation target attainment	Rate of analgesia and sedation reaching the standard	Rate of execution of withdrawal test	Rate of target temperature attainment	Rate of target blood flow compliance	Incidence of bleeding	Incidence of limb ischemia	Incidence of hemolysis	Incidence of thrombosis	Incidence of ECMO catheter bloodstream infection	Rate of ECMO effective removal	Patients’ and family members’ average satisfaction with nursing care	Incidence of decreased oxygenator function
H1	58	F	37	CCU	Bachelor	deputy senior	1	1	5	5	5	5	5	5	5	5	5	5	5	5	4	4	5	5	4	5	5	5	5	5	5	5	4	5	5	5	4	3	4	5	5	5	5	4	5	5	5	4	4
H2	43	M	22	ICU	Bachelor	deputy senior	1	1	5	5	4	5	5	5	5	5	5	5	5	5	5	4	5	5	5	5	5	5	5	5	5	5	5	5	5	5	5	5	5	5	5	3	4	4	5	5	5	5	4
H3	40	F	18	RICU	Bachelor	intermediate	0.8	1	5	5	4	5	5	5	4	5	5	5	5	5	4	4	5	5	5	5	5	5	5	5	5	5	4	4	5	5	5	5	5	5	5	4	5	4	5	5	5	5	5
H4	38	F	16	CCU	Bachelor	intermediate	1	1	5	5	4	5	5	5	5	5	4	4	5	5	4	4	4	5	5	5	5	5	5	5	5	5	5	5	5	4	4	5	4	5	5	4	5	4	5	5	4	4	4
H5	45	M	20	ICU	Master	deputy senior	0.8	1	4	4	4	4	4	4	5	5	4	4	4	4	3	4	4	4	4	4	4	4	4	5	5	5	5	5	4	4	4	4	4	5	5	5	5	5	5	5	5	4	5
H6	42	F	24	RICU	Master	deputy senior	1	1	5	5	5	5	5	5	5	5	4	5	4	5	4	4	5	4	4	4	4	4	5	3	3	3	4	3	4	4	4	4	3	4	4	4	4	4	4	4	4	5	4
H7	44	M	20	Nursing management	Master	deputy senior	1	1	5	5	4	5	5	5	5	5	4	5	5	4	5	4	5	4	5	5	5	5	5	5	5	4	4	5	5	5	4	5	5	5	5	5	4	5	5	5	5	5	4
H8	48	F	30	ICU	Bachelor	deputy senior	0.6	1	4	4	3	3	4	3	4	4	4	3	3	3	4	4	4	4	4	4	4	4	4	4	5	5	5	5	5	4	4	5	4	4	5	4	4	4	4	4	4	4	4
H9	48	M	24	ICU	Master	senior	1	1	5	5	5	5	5	4	5	5	4	5	4	5	5	5	5	5	4	5	5	5	5	5	5	5	5	5	5	5	4	5	3	3	5	4	5	4	4	5	5	5	4
H10	48	F	30	Nursing management	Bachelor	senior	0.8	1	5	5	5	5	5	5	5	5	5	5	4	5	5	4	5	4	5	3	5	5	5	5	5	5	5	5	5	5	4	5	4	3	5	5	5	5	4	5	5	5	5
H11	50	F	31	ICU	Bachelor	senior	0.8	1	5	5	5	5	5	4	4	5	5	5	5	5	4	4	4	4	5	5	5	5	5	5	5	5	4	5	5	4	4	5	5	5	5	4	5	5	4	5	5	5	4
H12	41	F	20	Nursing management	Master	senior	1	1	5	5	5	5	5	5	5	5	5	5	4	5	5	4	5	5	5	5	5	5	5	5	5	3	4	5	3	5	5	5	5	5	5	5	3	5	4	5	5	5	4
H13	55	F	34	ICU	Bachelor	senior	1	0.9	5	5	5	5	5	5	5	5	5	5	5	5	5	5	4	5	4	5	5	5	5	5	5	5	4	5	5	5	5	5	5	5	5	4	5	5	4	5	5	5	4
H14	40	F	22	ICU	Bachelor	deputy senior	0.8	0.8	5	5	5	5	5	4	4	4	4	5	4	4	5	5	5	5	4	5	5	4	4	4	4	5	5	4	5	5	4	4	4	5	5	5	5	5	4	5	4	4	4
H15	54	F	17	Nursing management	Bachelor	deputy senior	1	1	5	5	4	5	4	4	5	5	4	4	4	4	5	5	4	5	5	4	4	5	5	5	5	5	4	4	5	5	4	5	5	5	5	4	5	4	4	5	5	4	5
H16	38	F	17	CCU	Bachelor	deputy senior	0.8	1	5	5	5	5	5	5	5	5	4	5	5	5	4	5	5	4	5	5	5	5	5	4	5	5	4	5	4	4	4	4	4	4	4	5	5	4	4	5	4	5	4
H17	43	F	20	ICU	Bachelor	senior	1	1	5	5	5	5	5	5	5	5	4	5	5	5	5	5	5	5	5	5	4	5	5	5	5	4	5	5	5	5	5	5	5	5	5	5	5	5	5	5	5	5	4
H18	42	F	18	Nursing education	Doctorater	intermediate	0.6	0.8	5	5	5	5	5	5	5	5	4	4	5	5	5	4	5	5	5	5	4	5	4	4	4	4	4	4	4	5	4	5	5	5	5	5	5	5	5	5	5	5	4
H19	41	F	18	Nursing education	Doctorater	deputy senior	0.6	0.8	5	5	5	5	5	5	5	5	4	5	5	5	5	4	4	3	3	3	3	5	5	3	3	3	4	4	3	5	4	5	4	5	5	4	5	5	5	5	5	5	4
[truncated: 3 more columns]

## Sheet: Importance
The expert's affiliated hospital	Age	Sex	Years of working	Professional field	Education level	Job title	Familiarity Level	Judgment Basis	Structural Index	Process Index	Outcome Index	Human resource allocation	ECMO membership qualification and continuing education	ECMO-related rules and regulations management	Nursing assessment	Nursing measures	ECMO machine operation quality	Clinical outcome of patients	ECMO-related complications	Nursing adverse events	Ratio of ECMO nurse to patient	Formation of ECMO multidisciplinary team	Percentage of nurses in ECMO teams	Rate of ECMO members' credentials	Rate of training qualified ECMO members	Rate of qualified management of ECMO nursing routine	Rate of qualified management of ECMO nursing practice	Rate of qualified management of ECMO-related emergency plans	Rate of ECMO equipment readiness	Rate of implementation of blood transport assessment of limb	Rate of qualified ECMO pipeline maintenance	Rate of implementation of assessment of neurological changes	Rate of implementation of complication risk factor assessment	Rate of implementing ECMO verification checklists	Rate of implementation of transport safety of ECMO patients	Rate of qualified pipe prefilling	Rate of anti-coagulation target attainment	Rate of analgesia and sedation reaching the standard	Rate of execution of withdrawal test	Rate of target temperature attainment	Rate of target blood flow compliance	Incidence of bleeding	Incidence of limb ischemia	Incidence of hemolysis	Incidence of thrombosis	Incidence of ECMO catheter bloodstream infection	Rate of ECMO effective removal	Patients’ and family members’ average satisfaction with nursing care	Incidence of decreased oxygenator function
H1	58	F	37	CCU	Bachelor	deputy senior	1	1	5	5	5	5	5	5	5	5	5	5	5	5	4	4	5	5	4	5	5	5	5	5	5	5	4	5	5	5	4	3	4	5	5	5	5	4	5	5	5	4	4
H2	43	M	22	ICU	Bachelor	deputy senior	1	1	5	5	4	5	5	5	5	5	5	5	5	5	5	4	5	5	5	5	5	5	5	5	5	5	5	5	5	5	5	5	5	5	5	3	4	4	5	5	5	5	4
H3	40	F	18	RICU	Bachelor	intermediate	0.8	1	5	5	4	5	5	5	4	5	5	5	5	5	4	4	5	5	5	5	5	5	5	5	5	5	4	4	5	5	5	5	4	5	5	4	5	4	5	5	5	5	5
H4	38	F	16	CCU	Bachelor	intermediate	1	1	5	5	4	5	5	5	5	5	4	4	5	5	4	4	4	5	5	5	5	5	5	5	5	5	4	5	5	4	4	5	4	5	5	4	5	4	5	5	4	4	4
H5	45	M	20	ICU	Master	deputy senior	0.8	1	4	4	4	4	4	4	5	5	4	4	4	4	3	4	4	4	4	4	4	4	4	4	4	5	4	4	4	4	4	4	4	5	5	5	5	5	5	5	5	4	5
H6	42	F	24	RICU	Master	deputy senior	1	1	5	5	5	5	5	5	5	5	4	5	4	5	4	4	5	4	4	4	4	4	5	3	3	3	5	3	4	4	4	4	3	4	4	4	4	4	4	4	4	5	4
H7	44	M	20	Nursing management	Master	deputy senior	1	1	5	5	4	5	5	5	5	5	4	5	5	4	5	4	5	4	5	5	5	5	5	5	5	4	4	5	5	5	4	5	5	5	5	5	4	5	5	5	5	5	4
H8	48	F	30	ICU	Bachelor	deputy senior	0.6	1	4	4	3	3	4	3	4	4	4	3	3	3	4	4	4	4	4	4	4	4	4	4	5	5	4	5	5	4	4	5	4	4	5	4	4	4	4	4	4	4	4
H9	48	M	24	ICU	Master	senior	1	1	5	5	5	5	5	4	5	5	4	5	4	5	5	5	5	5	4	5	5	5	5	5	5	5	5	5	5	5	4	5	3	3	5	4	5	4	4	5	5	5	4
H10	48	F	30	Nursing management	Bachelor	senior	0.8	1	5	5	5	5	5	5	5	5	5	5	4	5	5	4	5	4	5	3	5	5	5	5	5	5	5	5	5	5	4	5	4	3	5	5	5	5	4	5	5	5	5
H11	50	F	31	ICU	Bachelor	senior	0.8	1	5	5	5	5	5	4	4	5	5	5	5	5	4	4	4	4	5	5	5	5	5	5	5	5	5	5	5	4	4	5	5	5	5	4	5	5	4	5	5	5	4
H12	41	F	20	Nursing management	Master	senior	1	1	5	5	5	5	5	5	5	5	5	5	4	5	5	4	5	5	5	5	5	5	5	5	5	3	5	5	3	5	5	5	5	5	5	5	3	5	4	5	5	5	4
H13	55	F	34	ICU	Bachelor	senior	1	0.9	5	5	5	5	5	5	5	5	5	5	5	5	5	5	4	5	4	5	5	5	5	5	5	5	4	5	5	5	5	5	5	5	5	4	5	5	4	5	5	5	4
H14	40	F	22	ICU	Bachelor	deputy senior	0.8	0.8	5	5	5	5	5	4	4	4	4	5	4	4	5	5	5	5	4	5	5	5	4	5	5	5	5	4	5	5	4	4	4	5	5	5	5	5	4	5	4	4	4
H15	54	F	17	Nursing management	Bachelor	deputy senior	1	1	5	5	4	5	4	4	5	5	4	4	4	4	5	5	4	5	5	4	4	5	5	5	5	5	4	4	5	5	4	5	5	5	5	4	5	4	4	5	5	4	5
H16	38	F	17	CCU	Bachelor	deputy senior	0.8	1	5	5	5	5	5	5	5	5	4	5	5	5	4	5	5	4	5	5	5	5	5	4	5	5	4	5	4	4	4	4	4	4	4	5	5	4	4	5	4	5	4
H17	43	F	20	ICU	Bachelor	senior	1	1	5	5	5	5	5	5	5	5	4	5	5	5	5	5	5	5	5	5	4	5	5	4	5	4	5	5	5	5	5	5	5	5	5	5	5	5	5	5	5	5	4
H18	42	F	18	Nursing education	Doctorater	intermediate	0.6	0.8	5	5	5	5	5	5	5	5	4	4	5	5	5	4	5	5	5	5	4	5	5	5	5	5	5	5	2	5	4	5	5	5	5	5	5	5	5	5	5	5	4
H19	41	F	18	Nursing education	Doctorater	deputy senior	0.6	0.8	5	5	5	5	5	5	5	5	4	5	5	5	5	4	4	3	3	3	3	5	5	3	3	3	3	3	3	5	4	5	3	4	5	4	5	5	5	5	5	5	4
[truncated: 3 more columns]
